# Supplementary material for: Assessment of Cardiopulmonary Bypass Duration Improves Novel Biomarker Detection for Predicting Postoperative Acute Kidney Injury after Cardiovascular Surgery
Source: J Clin Med. 2021 Jun 22;10(13):2741. doi: 10.3390/jcm10132741 (PMC8268369; doi:10.3390/jcm10132741)
Supplement: Supplementary file 1 [file jcm-10-02741-s001.zip]

Archive with 1 entries (1 files):
- jcm-1240155-supplementary.pdf
